# Supplementary material for: Development and Validation of a Combined RT-LAMP Assay for the Rapid and Sensitive Detection of Dengue Virus in Clinical Samples from Colombia
Source: Diagnostics (Basel). 2025 Feb 27;15(5):570. doi: 10.3390/diagnostics15050570 (PMC11898505; doi:10.3390/diagnostics15050570)
Supplement: Supplementary file 1 [file diagnostics-15-00570-s001.zip]

Archive with 1 entries (1 files):
- diagnostics-3216660-supplementary.pdf
